# Supplementary material for: Renin–angiotensin system impairs macrophage lipid metabolism to promote age-related macular degeneration in mouse models
Source: Commun Biol. 2020 Dec 9;3:767. doi: 10.1038/s42003-020-01483-2 (PMC7725839; doi:10.1038/s42003-020-01483-2)
Supplement: Supplementary file 3 — Supplementary Data 1 [file 42003_2020_1483_MOESM3_ESM.xlsx]

## Sheet: Fig1b
Fig 1b
Retina			Retina			RPE-choroid			RPE-choroid
Angiotensinogen			AT1R			Angiotensinogen			AT1R
ND	HFD		ND	HFD		ND	HFD		ND	HFD
1	2.65241		1	0.635179		1	1.26661		1	2.11225
0.264643	7.04464		0.97055	0.767511		1.04769	1.30312		0.240158	1.5389
0.737206	4.16914		1.34814	1.28978		0.104721	0.729154		1.36455	2.90242
1.53855	1.70288		1.40404	0.351472		0.682462	1.18324		1.23945	1.26292
1.35099	3.01341		0.460625	1.04575		0.723581	1.25291		2.17721	1.35028
2.96797	6.72152		1.05129	1.40379		1.17281	1.15369		1.18419	1.1449
1.10013	1.29503		0.838154	0.237042		0.970792	1.15297		0.303306	2.14766
0.358125	3.20317		0.951782	1.35084		0.533729	1.04769		1.37651	0.823134
1.15207	1.59956		1.43279	0.812889		0.648058	1.11356		0.351512	2.73305
1.04348	2.10166		0.470668	0.981783		0.474369	1.02602		0.366316	1.49063

## Sheet: Fig 1d
Fig 1d
1 M	a-wave amplitude
	-2.1				-0.8				0.4				1.6				2.6
	ND vehicle	NDARB	HFD vehicle	HFD ARB	ND vehicle	NDARB	HFD vehicle	HFD ARB	ND vehicle	NDARB	HFD vehicle	HFD ARB	ND vehicle	NDARB	HFD vehicle	HFD ARB	ND vehicle	NDARB	HFD vehicle	HFD ARB
	0.0965	0.02785	0.03937	0.03762	0.3125	0.255	0.2125	0.242	0.3975	0.317	0.31	0.3335	0.5145	0.447	0.3745	0.437	0.4785	0.454	0.355	0.4225
	0.041	0.05462	0.02963	0.02788	0.268	0.268	0.179	0.137	0.329	0.3553	0.2135	0.246	0.3785	0.433	0.257	0.339	0.428	0.4506	0.169	0.3215
	0.0165	0.048	0.03838	0.02287	0.255	0.2815	0.262	0.1675	0.379	0.3725	0.364	0.237	0.507	0.4145	0.4305	0.287	0.628	0.437	0.354	0.2615
	0.0505	0.0295	0.03925	0.03313	0.283	0.2535	0.145	0.2055	0.3585	0.3485	0.194	0.304	0.4655	0.419	0.2265	0.3845	0.444	0.404	0.1755	0.3415
	0.0535	0.0415	0.01862	0.03137	0.1685	0.2705	0.1095	0.171	0.335	0.368	0.1545	0.238	0.4585	0.4585	0.194	0.2785	0.376	0.4685	0.1655	0.254
	0.0099	0.03927	0.013322	0.03762	0.2615	0.2225	0.1385	0.242	0.4235	0.306	0.31215	0.3335	0.5225	0.3315	0.4219	0.437	0.51	0.5215	0.2605	0.4225
	0.0365	0.0405	0.01107	0.02788	0.1735	0.3015	0.118	0.137	0.2625	0.4595	0.2405	0.246	0.325	0.585	0.2615	0.339	0.3286	0.5875	0.24	0.3215
	0.02188	0.0435	0.01532	0.02287	0.1945	0.1842	0.104	0.1675	0.2865	0.3425	0.2345	0.237	0.3485	0.4025	0.24	0.287	0.31	0.384	0.3125	0.2615
	0.03288		0.01595	0.03313	0.241		0.081	0.2055	0.3535		0.105	0.304	0.437		0.3125	0.3845	0.38		0.2265	0.3415
	0.0215		0.0575	0.03137	0.231		0.1015	0.171	0.3165		0.1015	0.238	0.39		0.1015	0.2785	0.315		0.102	0.254
	0.02337		0.001	0.03	0.2525		0.0275	0.1265	0.356		0.1275	0.226	0.4455		0.225	0.126	0.173		0.2265	0.1035
	0.04312		0.0035	0.0425	0.2325		0.122	0.375	0.334		0.1545	0.2535	0.3975		0.122	0.1535	0.2875		0.247	0.1885
	a-wave implicit time
	-2.1				-0.8				0.4				1.6				2.6
	ND vehicle	NDARB	HFD vehicle	HFD ARB	ND vehicle	NDARB	HFD vehicle	HFD ARB	ND vehicle	NDARB	HFD vehicle	HFD ARB	ND vehicle	NDARB	HFD vehicle	HFD ARB	ND vehicle	NDARB	HFD vehicle	HFD ARB
	26	18.6	22	20.6	17	13.9	15.5	16.8	8.5	8.5	7.7	8.2	6.5	6.1	5	5.3	5.1	5.1	4	4.2
	17.8	21.8	21.7	19.6	17.2	17.2	14.9	15.6	8	8.5	7.9	7.8	6.1	6.5	5	5	4.8	5.5	4	3.9
	17.7	18.8	21.3	20	13.9	14.9	15	16	7.7	8.3	7.7	7.5	6.1	6.1	4.9	5	6.5	5.1	3.9	4
	15.6	19.5	20.6	17.6	14.7	16	16.3	14.8	7.4	8.5	8.5	7.2	6.1	6.8	5.3	4.8	4.4	5.8	4.2	3.9
	18	18.8	30	30.2	13.4	15.4	21.1	17.9	7.1	8.3	9.4	9	7.1	7.1	5.8	5.9	4.4	5.8	4.4	4.4
	17.3	20.1	22.5	18.3	14.7	14.9	13	14.8	7.4	7.7	6.1	7.2	5.8	6.1	7	4.9	4.8	5.1	5.1	4
	19.1	17	21.2	25.6	12.6	14.1	16.4	16.6	7.4	8	6.1	7.9	5.8	5.8	2.6	5.1	4.8	4.8	7	4.1
	15.9	16.6	17.8	14.9	14.1	12.6	16.1	15.7	7	7.4	13.8	7.1	4.8	5.5	16.1	4.8	3.9	4.1	6.1	3.9
	18.7		18.9	21	15.1		17.7	15.4	6.9		6.4	7.4	4.9		6.1	4.9	4		7.7	3.9
	16.8		22.5	18.4	13.5		17.7	15.3	7.1		7.7	7.6	4.6		7.7	4.9	3.7		5.1	4
	20		22.5	21.8	16.3		17	17.3	8.2		7	16.4	5.3		5.1	7.3	4.1		6.7	7.3
	18.3		21.2	22.5	14.4		15.4	18.6	7.3		15.1	7	4.9		6.4	8.6	3.9		6.1	8.6
	b-wave amplitude
	-2.1				-0.8				0.4				1.6				2.6
	ND vehicle	NDARB	HFD vehicle	HFD ARB	ND vehicle	NDARB	HFD vehicle	HFD ARB	ND vehicle	NDARB	HFD vehicle	HFD ARB	ND vehicle	NDARB	HFD vehicle	HFD ARB	ND vehicle	NDARB	HFD vehicle	HFD ARB
	0.375	0.23697	0.47113	0.46262	0.5215	0.389	0.6605	0.663	0.6215	0.547	0.7585	0.907	0.7405	0.72	0.848	0.974	0.831	0.947	0.77	0.902
	0.1755	0.29262	0.39138	0.30613	0.4665	0.4215	0.5655	0.4905	0.558	0.5525	0.615	0.591	0.6075	0.609	0.652	0.651	0.6035	0.645	0.451	0.605
	0.379	0.3145	0.40176	0.357	0.521	0.4575	0.5785	0.4735	0.7265	0.577	0.7175	0.576	0.851	0.586	0.804	0.628	0.91	0.626	0.654	0.5135
	0.3	0.2465	0.27737	0.44813	0.494	0.4015	0.405	0.5935	0.697	0.5575	0.4745	0.749	0.761	0.63	0.541	0.8405	0.7875	0.6125	0.4235	0.7505
	0.3885	0.3155	0.10675	0.45713	0.3935	0.4895	0.1355	0.661	0.5785	0.604	0.158	0.786	0.7255	0.742	0.2275	0.7155	0.6475	0.7285	0.164	0.679
	0.3355	0.25987	0.53269	0.36612	0.5095	0.3745	0.6855	0.5785	0.737	0.479	0.885	0.6585	0.865	0.5375	1.0985	0.7285	0.864	0.947	1.1655	0.6455
	0.203	0.4635	0.46643	0.31425	0.3145	0.651	0.7225	0.489	0.451	0.72	0.7025	0.624	0.565	1.055	1.0015	0.6795	0.485	1.0585	0.6665	0.5305
	0.39588	0.2427	0.19719	0.405	0.51	0.387	0.417	0.548	0.686	0.613	0.84	0.6965	0.736	0.6615	0.616	0.7205	0.6235	0.789	0.7265	0.5915
	0.55576		0.36288	0.197	0.758		0.2695	0.2675	0.905		0.417	0.3615	0.9595		0.6715	0.4115	0.785		0.415	0.3315
	0.58249		0.251	0.63737	0.7675		0.325	0.8905	0.906		0.4695	1.062	0.9395		0.325	1.1535	0.733		0.591	0.957
	0.50524		0.323	0.3105	0.815		0.5305	0.377	0.993		0.5255	0.5045	1.0625		0.338	0.3755	0.5575		0.325	0.3765
	0.5275		0.245	0.354	0.6785		0.347	0.4285	0.5225		0.548	0.476	0.899		0.347	0.3995	0.6665		0.3485	0.312
	b-wave implicit time
	-2.1				-0.8				0.4				1.6				2.6
	ND vehicle	NDARB	HFD vehicle	HFD ARB	ND vehicle	NDARB	HFD vehicle	HFD ARB	ND vehicle	NDARB	HFD vehicle	HFD ARB	ND vehicle	NDARB	HFD vehicle	HFD ARB	ND vehicle	NDARB	HFD vehicle	HFD ARB
	55.6	55.4	38.1	41.6	51.8	30.9	33.5	37.1	47.1	26.8	31.3	52.4	44.4	42.8	41.9	48.1	48.2	40.1	45.8	44.1
	66.8	57.6	61.6	38.7	50.9	55.8	44.4	31.7	48	42.7	46.2	29.6	55.1	50.9	47.8	28.2	48.4137	45.5	33.3	43.7
	56.9	51.1	42.8	39.6	48.9	51.2	47.9	33.6	47.4	47.4	47.1	44.5	43.4	44.4	64.9	45.5	48.4	45.5	36.5	43.6
	57.6	62.1	40.7	34.9	53.5	53.8	45.5	31.7	48.7	50.2	47.3	45.4	50.4	50	43.4	45.9	57.6	53.2	40.5	41.5
	55.6	55.6	72.3	69.2	50.1	50.1	54.2	63.9	43.5	50.7	57.3	61.3	57	57.6	44.9	58.2	42.8	48.7	54.5	57.1
	58.4	52.8	55.3	52	61.5	52.1	44.7	49.4	42.2	48.4	51.3	48.8	50.4	53.5	45.3	45.5	52	40.1	51.4	38
	53.9	54.8	47.9	53.5	49.8	50.9	43.4	45.2	43.8	52.4	44.7	44.9	48.9	57.5	51.4	44.2	45.5	50.7	43.4	40.1
	36.7	55.2	47.1	34.3	31.9	64.4	42.1	29.4	43.9	50.7	43.4	42.1	45.5	49.1	42.4	40.8	38.5	64.4	42.1	39.4
	35.6		63	40.6	31		47.2	51.5	43.4		39.8	34.3	41.6		43.7	50.2	30		47.2	35
	40.7		51.4	48.5	37.2		52.1	44.5	35.7		46	41.8	34.7		47.2	40.8	35.7		43.4	36.1
	52.7		55.3	53.4	44.5		46	42.1	42.3		43.7	44.7	39.4		43.4	43.1	40.5		45.3	42.1
	35.6		47.9	52.9	45.8		44	51.7	42.9		45.3	42.7	45.2		46	51.7	36.3		46	44.7

## Sheet: Fig 1e
Fig 1e
3 M	a-wave amplitude
	-2.1				-0.8				0.4				1.6				2.6
	ND vehicle	NDARB	HFD vehicle	HFD ARB	ND vehicle	NDARB	HFD vehicle	HFD ARB	ND vehicle	NDARB	HFD vehicle	HFD ARB	ND vehicle	NDARB	HFD vehicle	HFD ARB	ND vehicle	NDARB	HFD vehicle	HFD ARB
	0.12259	0.0865	0.01837	0.05632	0.1755	0.2595	0.1125	0.13	0.1935	0.3965	0.192	0.2215	0.233	0.3185	0.3235	0.279	0.207	0.3215	0.3025	0.28
	0.002	0.041	0.00694	0.01181	0.1345	0.2205	0.1795	0.1585	0.17525	0.2985	0.2613	0.229	0.2995	0.393	0.3515	0.3035	0.1545	0.3995	0.2345	0.317
	0.1121	0.055	0.11132	0.03469	0.2065	0.234	0.173	0.2155	0.332	0.344	0.2725	0.3165	0.4035	0.442	0.356	0.406	0.394	0.4335	0.229	0.3945
	0.09346	0.0175	0.03594	0.10531	0.1265	0.283	0.152	0.188	0.1725	0.3315	0.2075	0.272	0.2245	0.498	0.25775	0.412	0.2215	0.4955	0.202	0.3435
	0.28991	0.061	0.015	0.3295	0.2005	0.1835	0.1815	0.3295	0.2675	0.2775	0.28	0.3295	0.29	0.376	0.3285	0.3295	0.2075	0.55	0.2415	0.3275
	0.06294	0.199	0.01512	0.080292	0.191	0.3615	0.0285	0.18437	0.2635	0.5235	0.305	0.2705	0.351	0.4225	0.4225	0.3003	0.2945	0.41	0.3875	0.3175
	0.07231	0.0815	0.0323	0.089166	0.1875	0.2465	0.107	0.20995	0.3	0.243	0.105	0.285	0.4015	0.471	0.073	0.347	0.3545	0.4635	0.4745	0.2775
	0.0335	0.06	0.01794	0.0307	0.2705	0.139	0.1035	0.1735	0.271	0.2135	0.126	0.278	0.4125	0.428	0.126	0.3805	0.373	0.3935	0.1035	0.3015
	0.0615		0.0005	0.0855	0.283		0.1265	0.3135	0.26355		0.1535	0.44	0.4075		0.1535	0.339	0.577		0.126	0.5305
	0.028		0.03	0.04	0.238		0.1525	0.1935	0.382		0.105	0.265	0.504		0.1035	0.5325	0.355		0.1535	0.3255
	0.03007		0	0.04345	0.1845		0.104	0.1175	0.4275		0.081	0.2675	0.582		0.081	0.352	0.5625		0.102	0.2985
	0.029		0.0155	0.03775	0.3135		0.081	0.16	0.3285		0.1435	0.2205	0.4755		0.1015	0.326	0.5455		0.081	0.3675
	-2.1				-0.8				0.4				1.6				2.6
	ND vehicle	NDARB	HFD vehicle	HFD ARB	ND vehicle	NDARB	HFD vehicle	HFD ARB	ND vehicle	NDARB	HFD vehicle	HFD ARB	ND vehicle	NDARB	HFD vehicle	HFD ARB	ND vehicle	NDARB	HFD vehicle	HFD ARB
	21.6	23.3	20.7	13.7	16.4	16.1	15.4	14.7	6.5	8.5	7.5	7.2	6.5	6.1	7.5	7.2	3.7	4.4	3.7	3.7
	16.4	24.5	18.3	13.8	15.7	19.1	15	16.5	7.2	9.2	7.5	6.5	7.2	6.1	7.5	6.5	3.7	4.6	3.7	3.7
	21.6	25.2	19.7	20.5	14	18.5	15.4	14.7	7.2	9.2	7.8	7.5	7.2	5.8	7.8	7.5	3.7	4.4	3.4	3.7
	21.6	25.5	20.9	16.9	16.4	19.5	16.7	14.3	7.5	9.6	7.8	7.2	7.5	6.1	7.8	7.2	3.7	4.8	4.1	4.1
	21.9	24.7	20.2	25.2	15.7	19.8	16.7	19.8	7.5	9.9	7.2	9.2	7.5	6.1	7.2	7.5	4.1	6.9	3.7	6.9
	20.7	23.8	21.8	25.5	24.3	19.5	17.3	19.5	9.9	8.9	18.6	12.1	6.8	5.8	7.3	6.8	5.1	4.8	17	5.1
	25.7	24.5	22.5	21.9	21.2	20.2	18.6	19.8	10.6	8.9	17	9.7	6.8	6.1	7	6.8	5.1	4.8	16.7	5.1
	19.9	17	25.7	19.9	16.7	16.7	16.4	18.5	9.2	16.7	6.1	12.1	6.1	5.8	7.3	6.1	16.4	5.1	7.3	4.8
	20.9		18.9	22.3	16.1		16.1	19.6	8.9		17.7	9.7	3.8		16.1	6.1	16.4		8.6	5.4
	21.8		22.5	22.1	15.4		17.7	18.1	16.4		5.1	10.1	5.4		15.1	5.8	16.1		17.7	5.5
	16.1		24.4	19.1	15.1		17.7	17	16.4		16.7	11.9	15.7		16.7	6.1	17.3		16.1	5.9
	20.9		27.3	16.9	16.4		17	16.3	16.1		6.1	7.9	17.3		16.7	7.5	15.1		8.6	5.1
	-2.1				-0.8				0.4				1.6				2.6
	ND vehicle	NDARB	HFD vehicle	HFD ARB	ND vehicle	NDARB	HFD vehicle	HFD ARB	ND vehicle	NDARB	HFD vehicle	HFD ARB	ND vehicle	NDARB	HFD vehicle	HFD ARB	ND vehicle	NDARB	HFD vehicle	HFD ARB
	0.551	0.2635	0.50731	0.38682	0.6045	0.4175	0.725	0.5125	0.651	0.688	1.0465	0.7925	0.651	0.688	1.0465	0.7925	0.607	0.5465	1.0505	0.8545
	0.25086	0.1965	0.42375	0.40275	0.4945	0.401	0.6565	0.52	0.5845	0.5475	0.9285	0.843	0.5845	0.5475	0.9285	0.843	0.475	0.5635	0.8115	0.954
	0.52674	0.2625	0.44407	0.463	0.6455	0.4725	0.5175	0.701	0.9025	0.702	0.6665	0.9705	0.9025	0.702	0.6665	0.9705	0.893	0.6285	0.601	1.1355
	0.46773	0.2565	0.38888	0.56906	0.501	0.494	0.618	0.6665	0.556	0.6295	0.6905	0.928	0.556	0.6295	0.6905	0.928	0.5725	0.7155	0.7825	0.899
	0.80022	0.6965	0.5385	0.3295	0.711	0.4285	0.687	0.3295	0.714	0.4755	0.901	0.3295	0.714	0.4755	0.901	0.3295	0.5615	0.711	0.8705	0.7615
	0.41975	0.4355	0.26056	0.30757	0.584	0.6095	0.115	0.55262	0.7885	0.965	0.3995	0.807	0.7885	0.965	0.3995	0.807	0.7525	0.964	1.1785	0.6915
	0.42125	0.3685	0.56161	0.33484	0.331	0.399	0.315	0.624	0.8645	0.6075	0.416	1.012	0.8645	0.6075	0.416	1.012	0.839	0.6325	0.415	0.8205
	0.2225	0.211	0.07625	0.365576	0.3265	0.3255	0.505	0.4525	0.54	0.53	0.264	0.7855	0.54	0.53	0.264	0.7855	0.8945	0.532	0.2695	0.7625
	0.305		0.2375	0.2454	0.3595		0.377	0.416	0.4995		0.325	1.2585	0.4995		0.325	1.2585	0.753		0.325	1.2345
	0.2585		0.153	0.69675	0.478		0.3985	0.5575	0.787		0.138	0.719	0.787		0.138	0.719	0.5905		0.138	0.6765
	0.33682		0.251	0.37738	0.3225		0.417	0.464	0.781		0.347	0.73	0.781		0.347	0.73	0.45		0.3485	0.684
	0.3495		0.40981	0.36665	0.438		0.2695	0.3225	0.703		0.178	0.4005	0.703		0.178	0.4005	0.7785		0.1795	0.78
	-2.1				-0.8				0.4				1.6				2.6
	ND vehicle	NDARB	HFD vehicle	HFD ARB	ND vehicle	NDARB	HFD vehicle	HFD ARB	ND vehicle	NDARB	HFD vehicle	HFD ARB	ND vehicle	NDARB	HFD vehicle	HFD ARB	ND vehicle	NDARB	HFD vehicle	HFD ARB
	44	59.3	51.8	57.8	38.3	56.8	43.4	49.3	38.2	53	52.8	47.5	38.2	53	52.8	47.5	34.9	51.3	52.3	37.3
	48.1	70.4	55.4	50.7	39.7	57.5	41.7	43.8	38	56.4	58.8	55.8	38	55.4	58.8	55.8	43.4	57.5	44.8	31.5
	49.3	70	60.3	55.7	36.6	55.1	42.1	46.5	36.6	46	42.4	50.3	36.6	55.8	42.4	50.3	35.2	49.5	38	33.5
	45.7	65.9	55.7	51.6	44.5	54	43.7	47.2	36.6	60.4	50.3	41.4	36.6	51.6	50.3	41.4	33.2	54	38	39.3
	46.9	70.7	51.7	66.4	42.4	62.6	43.4	52.7	42.3	61.9	51.3	44.7	42.3	44.6	51.3	62.9	36.2	51.4	36.2	51.4
	72.4	54.3	53.4	71.4	54	43.5	42.1	55.8	50.3	52.3	51.1	52.5	65.3	36	44.7	51	48.9	40.2	51.4	60.2
	72.8	62.8	52.9	54	48.5	55.1	47.2	57.5	51	36.7	43.4	57.2	62.9	64.3	42.1	52.7	55.4	51.3	44.7	55.4
	75.9	68.5	55.9	50.1	47.9	54	52.1	55.1	52	64.3	42.1	54.3	51	52.7	51.1	64.3	51.6	54.2	42.1	52.3
	54		63	54.4	55.8		46	59.8	54		47.2	54.2	62.6		43.4	46.1	58.9		51.1	44.3
	50.1		51.4	49.4	73.2		44	55.3	44		43.4	49.6	55.8		42.1	38.5	48.5		43.4	45.8
	64.3		59.8	50.1	44		51.7	47.7	48.5		45.3	46.1	38.9		47.2	51.4	57.6		42.1	46.3
	50.5		67.5	57.2	48.5		46.8	40.2	77.6		46	43.9	38.3		46	54.4	44		44.7	59.2

## Sheet: Fig 2b
Fig 2b
OS length(μm)
Superior 1000 μm					Superior 500 μm					Inferior 500 μm					Inferior 1000 μm
ND vehicle	ND ARB	HFD vehicle	HFD ARB		ND vehicle	ND ARB	HFD vehicle	HFD ARB		ND vehicle	ND ARB	HFD vehicle	HFD ARB		ND vehicle	ND ARB	HFD vehicle	HFD ARB
14.659	9.0415	5.35	10.5395		17.12	13.696	8.7205	14.8195		14.659	11.984	7.4365	14.766		12.198	11.556	9.202	7.7575
10.1115	8.1855	7.3295	9.523		13.375	9.6835	7.062	13.375		10.1115	9.951	5.992	11.6095		9.4695	8.9345	7.062	10.807
7.4365	10.486	8.7205	10.3255		9.095	11.877	10.3255	11.984		14.659	15.8895	9.4695	12.3585		11.128	9.309	9.6835	10.7
10.6465	8.453	7.062	6.2595		7.4365	9.6835	8.7205	9.6835		11.021	12.733	8.9345	10.1115		13.7495	8.453	9.6835	13.161
11.0745	9.095	6.3665	11.128		11.984	10.1115	7.597	15.1405		13.375	16.692	7.49	8.025		12.091	8.453	7.3295	11.984
14.124	8.988	5.35	9.523		11.342	11.556	6.3665	10.9675		11.342	13.375	6.6875	13.0005		9.6835	8.025	5.4035	8.453
10.3255	14.659	7.918	9.4695		14.873	9.095	10.6465	8.2925		20.2765	13.0005	12.733	11.984		17.976	10.5395	8.453	12.091
9.095	7.0085	7.6505	8.3995		14.124	13.161	8.2925	10.1115		13.482	13.0005	14.2845	8.7205		14.124	7.918	8.453	11.128
9.6835	5.778	8.025	10.1115		13.482	13.375	8.1855	7.3295		11.235	13.375	5.778	13.8565		7.4365	9.8975	4.3335	11.77
11.235	7.3295	6.848	11.342		6.206	7.7575	8.9345	11.6095		10.486	11.556	5.778	13.375		8.3995	11.342	7.3295	11.6095

## Sheet: Fig2d
Fig 2d
Number of Onion body (number/ section)
ND cont	ND ARB	HFD cont	HFD ARB
0	0	4	0
0	0	1	0
0	0	1	0
0	0	1	0
0	0	0	0
0	0	2	0
0	0	6	1
0	0	1	0
0	0	0	0
0	0	0	0
0	0	1	1
0	0	1	1

## Sheet: Fig2e
Fig 2e
NPC1					Lamp2
ND vehicle	ND ARB	HFD vehicle	HFD ARB		ND vehicle	ND ARB	HFD vehicle	HFD ARB
1	0.235806	0.0656056	0.386185		1	2.29413	0.828011	1.04407
0.865533	0.260413	0.090046	0.953606		1.53464	0.0055081	0.157671	1.45075
1.37979	0.684097	0.0741099	1.07771		1.31984	2.35213	0.938997	1.68035
1.54515	0.667227	0.712328	1.19703		1.75951	0.949034	1.1366	0.801523
1.4123	2.27945	0.615525	0.557284		1.19269	0.937389	0.979974	1.11666
0.756727	2.30777	1.0957	1.42338		1.35867	0	1.21072	1.6126
1.59786	1.6409	0.0234138	1.04352		1.08943	1.12705	0.887893	1.07738
1.95426	1.51337	0.931861	1.22251		1.51751	1.03946	0.822703	1.31177
2.81888	1.4645	0.739399	1.2237		1.38249	1.97002	1.19707	1.34156
2.82852	1.56527				1.38722	2.10557
0.185347	2.93055				1.52303	1.04866
0.664332	1.0914				2.10557	1.27763
1.56527	1.36939				2.10557	0.775272
0.522471	1.65472				2.09794	0.93681

## Sheet: Fig2f
Fig 2f
FAK
ND vehicle	ND ARB	HFD vehicle	HFD ARB
1	1.10197	1.33397	0.442852
0.761083	0.303729	1.23631	1.05837
1.40086	0.635647	1.12843	1.14485
1.29428	0.619972	0.955659	0.488011
1.06288	0.497011	1.77206	0.72316
0.370822	0.503185	2.2149	0.713006
0.604794	0.79601	1.73526	0.840534
0.576109	0.734144	1.20092	0.876707
1.25633	0.931559
1.26005	0.995658
0.42513	0.944667
0.14276	1.10197
0.995658	0.795405
0.534103	0.961139

## Sheet: Fig3a
Fig 3a
RPE-choroid oxLDL
ND vehicle	ND ARB	HFD vehicle	HFD ARB
38.5806	26.2963	82.7172	79.737
89.3488	48.2813	233.411	58.8529
74.4566	34.0368	203.43	119.795
70.3249	80.2074	139.599	88.3237
153.097	50.8141	117.36	65.5507
87.4764	96.8458	111.822	52.1754
64.5507	47.9489	170.121	69.7355
116.458	113.695	87.4303	127.308
127.077		353.541	127.332
56.6705		119.056	109.234
71		76.4483	98.7164
26.0395		91	61.3422
21.3347		67.8423	56.1647

## Sheet: Fig3d
Fig3d
NPC1					Lamp2					FAK					F4/80					MCP-1					CD163					CD206
ND vehicle	ND ARB	HFD vehicle	HFD ARB		ND vehicle	ND ARB	HFD vehicle	HFD ARB		ND vehicle	ND ARB	HFD vehicle	HFD ARB		ND vehicle	ND ARB	HFD vehicle	HFD ARB		ND vehicle	ND ARB	HFD vehicle	HFD ARB		ND vehicle	ND ARB	HFD vehicle	HFD ARB		ND vehicle	ND ARB	HFD vehicle	HFD ARB
1	0.235806	0.0656056	0.386185		1	2.29413	0.828011	1.04407		1	1.10197	1.33397	0.442852		1	0.207916	2.67406	1.80732		1	1.85101	1.91313	1.47442		1	0.585552	2.00138	0.561414		1	2.61711	1.89433	0.452238
0.865533	0.260413	0.090046	0.953606		1.53464	0.0055081	0.157671	1.45075		0.761083	0.303729	1.23631	1.05837		1.62298	0.0765605	3.2809	2.18433		2.70672	2.04416	5.0636	1.81417		1.80046	4.2232	2.4635	0.770744		1.29922	0.240436	1.38796	1.06486
1.37979	0.684097	0.0741099	1.07771		1.31984	2.35213	0.938997	1.68035		1.40086	0.635647	1.12843	1.14485		1.12558	0.429771	1.68729	0.675283		1.03801	0.285257	1.51613	0.573976		1.94309	1.23016	2.89187	0.83983		1.66228	0.240888	1.29822	0.866228
1.54515	0.667227	0.712328	1.19703		1.75951	0.949034	1.1366	0.801523		1.29428	0.619972	0.955659	0.488011		0.77521	0.949034	2.71753	2.58229		1.26029	0.614391	1.65664	1.77898		0.631961	1.31481	1.12579	0.635004		0.487367	0.234948	2.14982	1.00645
1.4123	2.27945	0.615525	0.557284		1.19269	0.937389	0.979974	1.11666		1.06288	0.497011	1.77206	0.72316		1.51279	0.685215	1.44985	2.31176		1.22691	0.712992	1.8733	1.65279		1.35371	1.18609	1.11147	0.755926		1.47586	0.273693	3.09034	1.11129
0.756727	2.30777	1.0957	1.42338		1.35867	0	1.21072	1.6126		0.370822	0.503185	2.2149	0.713006		1.27616	0	2.10898	0.87851		1.0394	1.08064	1.77972	1.90814		0.302456	0.296328	2.47985	0.999502		0.530337	0.277094	4.24602	0.935898
1.59786	1.6409	0.0234138	1.04352		1.08943	1.12705	0.887893	1.07738		0.604794	0.79601	1.73526	0.840534		1.34425	0.383842	4.41795	1.1631		1.62244	2.14639	3.36423	1.4636		0.683339	0.641975	3.00273	0.872673		0.444359	0.600305	1.2194	0.874781
1.95426	1.51337	0.739399	1.2237		1.51751	1.03946	0.822703	1.34156		0.576109	0.734144	1.20092	0.876707		1.23513	0.639098	1.67395	0.103829		1.70122	0.660055	3.19562	1.03754		0.361405	0.592081	0.778334	1.10737		0.652763	0.553649	0.875955	1.07061
2.81888	1.4645				1.38249	1.97002				1.25633	0.931559				0.263651	0.854331				0.385355	1.17876				1.19433	1.46922				1.31478	1.37386
2.82852	1.56527				1.38722	2.10557				1.26005	0.995658				0.306652	3.37534				2.69939	1.51093				1.19751	1.57032				1.11978	1.46839
0.185347	2.93055				1.52303	1.04866				0.42513	0.944667				0.966506	0.187521				3.06481	0.475267				0.133517	0.463326				0.133517	0.433252
0.664332	1.0914				2.10557	1.27763				0.14276	1.10197				0.254821	1.13243				0.34522	1.04535				0.333626	0.564492				0.31197	0.527851
1.56527	1.36939				2.10557	0.775272				0.995658	0.795405				0.254821	0.0697109				0.323668	3.08998				1.57032	0.38778				1.46839	0.362609
0.522471	1.65472				2.09794	0.93681				0.534103	0.961139				1.84034	0.126105				1.51093	1.38021				0.159464	0.468579				0.149113	0.438164

## Sheet: Fig3e
Fig 3e
RPE-choroid F4/80
ND vehicle	ND ARB	HFD vehicle	HFD ARB
1.58243	11.5339	10.288	5.53516
0.459046	9.63503	4.86541	3.25634
3.72749	6.83949	23.7082	7.93254
0.931133	5.57844	33.8131	13.1501
1.66801	10.2108	44.729	7.07703
8.65688	19.4606	26.8378	20.8624
23.9845	4.67821	38.2196	1.23786
5.61073	3.12516	34.8429	22.8501
2.05431			14.0369
17.4061			2.64752
14.2612			6.66133

[truncated: 35 more sheets: Fig3f, Fig3g, Fig4a, Fig4b, Fig4c, Fig4d, Fig4e, Fig4f, Fig5a, Fig5b, Fig5c, Fig5d, Fig5e, Fig5f, Fig5g, Fig5h, Fig5i, Fig5j, Fig5k, Fig5L …]
